# Supplementary material for: Factors that Affect Outcome of Ultrasound-Guided Radiofrequency Ablation of Renal Masses
Source: Curr Oncol. 2024 Sep 10;31(9):5318–29. doi: 10.3390/curroncol31090392 (PMC11431956; doi:10.3390/curroncol31090392)
Supplement: Supplementary file 1 [file curroncol-31-00392-s001.zip]

Archive with 1 entries (1 files):
- curroncol-3187467-supplementary.pdf
